# Supplementary material for: Ventricular Septation and Outflow Tract Development in Crocodilians Result in Two Aortas with Bicuspid Semilunar Valves
Source: J Cardiovasc Dev Dis. 2021 Oct 15;8(10):132. doi: 10.3390/jcdd8100132 (PMC8537894; doi:10.3390/jcdd8100132)
Supplement: Supplementary file 1 [file jcdd-08-00132-s001.zip]

Archive with 1 entries (1 files):
- jcdd-1340060-supplementary.pdf
